# Supplementary material for: Reinfection Dynamics of Disease-Free Cassava Plants in Three Agroecological Regions of Côte d’Ivoire
Source: Viruses. 2025 Oct 20;17(10):1393. doi: 10.3390/v17101393 (PMC12567664; doi:10.3390/v17101393)
Supplement: Supplementary file 1 [file viruses-17-01393-s001.zip]

Archive with 1 entries (1 files):
- viruses-3904490-supplementary.pdf
